# Supplementary material for: Is local trait variation related to total range size of tropical trees?
Source: PLoS One. 2018 Mar 7;13(3):e0193268. doi: 10.1371/journal.pone.0193268 (PMC5841763; doi:10.1371/journal.pone.0193268)
Supplement: S1 Table — (XLSX) [file pone.0193268.s002.xlsx]

## Sheet: Hoja1
S1 Table. Correlation between bioclimatic variables within the tropical region (23.5° N-23.5°S) in America.
	BIO1	BIO2	BIO3	BIO4	BIO5	BIO6	BIO7	BIO8	BIO9	BIO10	BIO11	BIO12	BIO13	BIO14	BIO15	BIO16	BIO17	BIO18	BIO19
BIO1 = Annual Mean Temperature	1
BIO2 = Mean Diurnal Range (Mean of monthly (max temp - min temp))	-0.529975	1
BIO3 = Isothermality (BIO2/BIO7) (* 100)	0.434577	-0.478171	1
BIO4 = Temperature Seasonality (standard deviation *100)	-0.511151	0.49875	-0.845561	1
BIO5 = Max Temperature of Warmest Month	0.698758	0.0302754	-0.0850202	-0.0975046	1
BIO6 = Min Temperature of Coldest Month	0.900688	-0.777312	0.622859	-0.648008	0.418792	1
BIO7 = Temperature Annual Range (BIO5-BIO6)	-0.570666	0.919555	-0.763557	0.726916	0.0577614	-0.829552	1
BIO8 = Mean Temperature of Wettest Quarter	0.837621	-0.353842	0.124812	-0.180998	0.740392	0.652171	-0.30913	1
BIO9 = Mean Temperature of Driest Quarter	0.95107	-0.621925	0.530544	-0.600032	0.594508	0.950169	-0.675875	0.68611	1
BIO10 = Mean Temperature of Warmest Quarter	0.905225	-0.423065	0.158566	-0.206313	0.798703	0.743268	-0.367192	0.938323	0.806829	1
BIO11 = Mean Temperature of Coldest Quarter	0.962882	-0.565343	0.570781	-0.678227	0.601681	0.932597	-0.65658	0.709539	0.96562	0.785018	1
BIO12 = Annual Precipitation	0.490715	-0.543579	0.546134	-0.678572	0.143212	0.62305	-0.628096	0.251281	0.575551	0.284435	0.582121	1
BIO13 = Precipitation of Wettest Month	0.476448	-0.423502	0.417747	-0.559855	0.243292	0.559638	-0.485074	0.221501	0.572373	0.299837	0.557194	0.886931	1
BIO14 = Precipitation of Driest Month	0.269961	-0.624773	0.52339	-0.470789	-0.207192	0.489104	-0.674005	0.190451	0.325418	0.153586	0.314432	0.69401	0.407954	1
BIO15 = Precipitation Seasonality (Coefficient of Variation)	-0.260987	0.576503	-0.444504	0.465839	0.100522	-0.43729	0.607279	-0.217991	-0.295291	-0.175401	-0.29633	-0.616066	-0.279565	-0.89903	1
BIO16 = Precipitation of Wettest Quarter	0.481849	-0.416393	0.42423	-0.583136	0.250581	0.560672	-0.482095	0.223554	0.57421	0.295304	0.567892	0.911345	0.986004	0.41902	-0.307582	1
BIO17 = Precipitation of Driest Quarter	0.308269	-0.644064	0.523393	-0.509515	-0.159071	0.522282	-0.685709	0.209302	0.371616	0.18582	0.357081	0.756216	0.483018	0.987692	-0.917453	0.498124	1
BIO18 = Precipitation of Warmest Quarter	-0.119744	-0.0399978	0.0716264	-0.0928465	-0.211711	-0.0865744	-0.0682463	0.00461334	-0.179575	-0.155111	-0.114378	0.455441	0.275294	0.452401	-0.471764	0.300177	0.470618	1
BIO19 = Precipitation of Coldest Quarter	0.556711	-0.694201	0.576635	-0.624643	0.114075	0.734372	-0.742649	0.30131	0.668124	0.403099	0.624695	0.764653	0.651865	0.720225	-0.638253	0.660494	0.769462	0.0981678	1
					°
