# Supplementary material for: Is local trait variation related to total range size of tropical trees?
Source: PLoS One. 2018 Mar 7;13(3):e0193268. doi: 10.1371/journal.pone.0193268 (PMC5841763; doi:10.1371/journal.pone.0193268)
Supplement: S4 Table — (XLSX) [file pone.0193268.s005.xlsx]

## Sheet: data_ocurrences_citations
S4 Table. Global Biodiversity Information Facility Data Providers.
GBIF Provider	URL	doi
Herbário de São José do Rio Preto, SJRP	http://splink.cria.org.br/manager/detail?resource=SJRP	doi:10.15468/rdtyfv
Organization for Tropical Studies: Digital Florula - Palo Verde Biological Station		doi:10.15468/lcjw3m
Herbário do Museu Nacional - Centro de referência da biodiversidade brasileira	http://splink.cria.org.br/manager/detail?resource=R	doi:10.15468/3qpd4g
Herbário da Universidade Estadual do Sudoeste da Bahia, HUESB (huesbjequie@gmail.com)	http://splink.cria.org.br/manager/detail?resource=HUESB	doi:10.15468/yipzhz
Herbário ICN, UFRGS (http://icnbio.ufrgs.br/icn/)	http://splink.cria.org.br/manager/detail?resource=ICN	doi:10.15468/gwuezt
Instituto de Botánica Darwinion - CONICET: Instituto de Botánica Darwinion		doi:10.15468/vtfbe3
SPFw - Xiloteca do Instituto de Biociências da Universidade de São Paulo	http://splink.cria.org.br/manager/detail?resource=SPFw	doi:10.15468/sihvr7
University of California Museum of Paleontology		doi:10.15468/bxpyo3
UEC - Herbário da Universidade Estadual de Campinas	http://splink.cria.org.br/manager/detail?resource=UEC	doi:10.15468/4hnsz8
Natural History Museum, Vienna - Herbarium W: Natural History Museum, Vienna - Herbarium W		doi:10.15468/5sl7sh
Council of Heads of Australasian Herbaria (CHAH): Australia's Virtual Herbarium		doi:10.15468/rhzrxw
Fundación Jardín Botánico "Guillermo Piñeres", Instituto de Investigación de Recursos Biológicos Alexander von Humboldt (2015). Registros biológicos de especies de plantas del Bosque Seco en Colombia presentes en el Herbario JBGP. 3752 registros, aportados por: Castellanos, C. (Contacto del recurso), Rodríguez, N. (Creador del recurso, Proveedor de metadatos), , Versión 4 [actualizado el 16/06/20…	http://i2d.humboldt.org.co/ceiba/resource.do?r=rrbb-imagen_bs_plantae_2015	doi:10.15472/v16okr
Herbário do Museu de Ciências e Tecnologia da PUCRS, MPUC	http://splink.cria.org.br/manager/detail?resource=MPUC	doi:10.15468/yjiad0
Instituto de Investigaciones de la Amazonía Peruana: HerbarioHerrerense		doi:10.15468/z0316c
Universidad Católica de Oriente (2014). Colección Herbario Universidad Católica de Oriente, 4498 registros aportados por Mario Alberto Quijano Abril.(Publicador de los metadatos, Proveedor de los metadatos), Camila Montes (Procesador, Creador del recurso), , publicado el 21/04/2014	http://ipt.sibcolombia.net/sib/resource.do?r=dwca-datoshuco	doi:10.15472/iricit
Herbário do Departamento de Botânica, UPCB	http://splink.cria.org.br/manager/detail?resource=UPCB	doi:10.15468/udpvi1
University of South Florida Herbarium (USF)		doi:10.15468/lxqtrb
Instituto de Investigación de Recursos Biológicos Alexander von Humboldt (2015). Plantas alimenticias incluidas en la dieta local en el municipio de Montería, Córdoba. 77 registros, aportados por: Hernández, A. (Contacto del recurso), Avila, F. (Creador del recurso, Proveedor de metadatos). Versión 2.4.	http://doi.org/10.15472/6ryaat,	doi:10.15472/6ryaat
Xiloteca JOIw	http://splink.cria.org.br/manager/detail?resource=JOIw	doi:10.15468/dgbx1n
Herbário do Centro de Ciências e Tecnologias para a Sustentabilidade, CCTS	http://splink.cria.org.br/manager/detail?resource=SORO	doi:10.15468/8catgj
Herbário Padre Balduino Rambo, HPBR	http://splink.cria.org.br/manager/detail?resource=HPBR	doi:10.15468/6cvp75
Universidad ICESI & Instituto de Investigación de Recursos Biológicos Alexander von Humboldt (2014). Herbario virtual Bosques Secos de Colombia- Sección herbario ICESI, 2000 registros, Aportados por: Vargas, W. (Contacto del recurso),(actualizado el 04/03/2015)	http://ipt.sibcolombia.net/valle/resource.do?r=herbario-bs-icesi	doi:10.15468/macjoc
MBM - Herbário do Museu Botânico Municipal	http://splink.cria.org.br/manager/detail?resource=MBM	doi:10.15468/g6ppmt
Instituto de Investigación de Recursos Biológicos Alexander von Humboldt, Agencia de los Estados Unidos para el Desarrollo Internacional (2015). Composición florística y estructura de una parcela permanente en bosques humedos tropicales del resguardo Emberá Chontadural, municipio de Mutatá, Antioquia. 553 registros, aportados por: González, R. (Contacto del recurso, Creador del recurso), Quintana…	http://doi.org/10.15472/77oqax,	doi:10.15472/77oqax
Herbário Universidade Estadual de Santa Cruz, HUESC	http://splink.cria.org.br/manager/detail?resource=UESC	doi:10.15468/vrwzob
Herbário da Embrapa Recursos Genéticos e Biotecnologia, CEN	http://splink.cria.org.br/manager/detail?resource=CEN	doi:10.15468/enkiul
Herbaria of the University and ETH Zürich (Z+ZT): Herbaria of the University and ETH Zürich		doi:10.15468/dg1xxz
Senckenberg: Herbarium Senckenbergianum (FR)		doi:10.15468/ucmdjy
Missouri Botanical Garden: Tropicos Specimen Data		doi:10.15468/hja69f
National Biodiversity Institute (INBio) of Costa Rica. (2001 - ). Plantae occurrence data of Costa Rica. 352692 records, Online: , Version 2.0 (last updated on 18/04/2015)	http://atta2.inbio.ac.cr	doi:10.15468/tgno8a
Instituto de Ciencias Naturales: Instituto de Ciencias Naturales		doi:10.15468/qwcndz
JBRJ - Instituto de Pesquisas Jardim Botânico do Rio de Janeiro. Jabot - Banco de Dados da Flora Brasileira. Disponível em: [http://www.jbrj.gov.br/jabot]	http://www.jbrj.gov.br/jabot/formularios/comocitar_jabot.php	doi:10.15468/7ep9i2
Herbário IRAI (Parque da Ciência Newton Freire Maia - SEED/PR)	http://splink.cria.org.br/manager/detail?resource=IRAI	doi:10.15468/nr4sgo
INRA Antilles-Guyane: Guadeloupe_Herbier		doi:10.15468/0lfcom
Unidade de Conservação/PRPPG/UFG - Herbário UFG (uc.ufg.br)	http://splink.cria.org.br/manager/detail?resource=UFG	doi:10.15468/jn3v2g
Field Museum: Field Museum of Natural History (Botany) Seed Plant Collection		doi:10.15468/nxnqzf
Instituto Nacional de Pesquisas da Amazônia - INPA: Herbarium - Instituto Nacional de Pesquisas da Amazônia (INPA)		doi:10.15468/5ictpz
Universidad de Antioquia (2015). Herbario Universidad de Antioquia (HUA), 80000 registros, aportados por Cardona-Naranjo F. (Publicador, Autor), Calderón-Arias, A.M. (Autor), Martínez-Figueroa, Y.M. (Autor), ,versión 7(actualizado el 16/12/2015)	http://ipt.sibcolombia.net/sib/resource.do?r=udea-004	doi:10.15472/esjdio
Créditos ou citação das imagens do Herbário do Instituto de Botânica (SP): Uma vez concedida a permissão de uso da imagem, a seguinte referência deve aparecer na página da web ou publicação: Esta imagem pertence ao Herbário do Instituto de Botânica, São Paulo, Brasil	http://splink.cria.org.br/manager/detail?resource=SP	doi:10.15468/axlcjr
Naturalis Biodiversity Center: Naturalis Biodiversity Center (NL) - Botany		doi:10.15468/ib5ypt
Herbário da Universidade de Brasília, UB	http://splink.cria.org.br/manager/detail?resource=UB	doi:10.15468/caq5no
Conservatoire et Jardin botaniques de la Ville de Genève. Geneva Herbarium – De Candolle's Prodromus (G-DC)		doi:10.15468/s5auru
MNHN - Museum national d'Histoire naturelle: The vascular plants collection (P) at the Herbarium of the Muséum national d'Histoire Naturelle (MNHN - Paris)		doi:10.15468/nc6rxy
HUEFS - Herbario da Universidade Estadual de Feira de Santana	http://splink.cria.org.br/manager/detail?resource=HUEFS	doi:10.15468/6ymx97
California Academy of Sciences: CAS Botany (BOT)		doi:10.15468/7gudyo
Royal Botanic Gardens, Kew	http://apps.kew.org/herbcat/gotoCiteUs.do	doi:10.15468/ly60bx
Instituto de Investigación de Recursos Biológicos Alexander von Humboldt. 2014. Colección de Tejidos del Instituto Alexander von Humboldt. 17035 registros, aportados por Medina-Uribe, C. (Contacto del recurso), Borja-Acosta, K. (Creador del recurso, Proveedor de los metadatos). Versión 19.2	http://doi.org/10.15472/iwlqjr,	doi:10.15472/iwlqjr
Agudelo H (2011): ICN - Universidad Nacional de Colombia. v2.1. Universidad Nacional de Colombia. Dataset/Occurrence	http://doi.org/10.15472/v2lnzj,	doi:10.15472/v2lnzj
Instituto de Investigación de Recursos Biológicos Alexander von Humboldt, Agencia de los Estados Unidos para el Desarrollo Internacional. Composición florística y estructura de una parcela permanente en bosques húmedos tropicales de Bahía Málaga, municipio de Buenaventura, Valle del Cauca. 637 registros, aportados por: González, R. (Contacto del recurso, Creador del recurso), Quintana, A. (Provee…	http://doi.org/10.15472/vm0hwj,	doi:10.15472/vm0hwj
Herbário UFP - Geraldo Mariz	http://splink.cria.org.br/manager/detail?resource=UFP	doi:10.15468/k0gqg4
Herbário da Universidade Federal de Mato Grosso do Sul, campus Campo Grande	http://splink.cria.org.br/manager/detail?resource=CGMS	doi:10.15468/sdsazf
PACA-AGP - Herbarium Anchieta	http://splink.cria.org.br/manager/detail?resource=PACA-AGP	doi:10.15468/qchxtg
Herbário da Universidade Federal de São João del-Rei, HUFSJ	http://splink.cria.org.br/manager/detail?resource=HUFSJ	doi:10.15468/0bw8yf
Botanical Garden, University of Valencia: Jardi Botanic de Valencia: VAL		doi:10.15468/xmki52
Herbário da Universidade Tecnológica Federal do Paraná Campus Campo Mourão - HCF	http://splink.cria.org.br/manager/detail?resource=HCF	doi:10.15468/sfdea2
Herbário da Universidade de Caxias do Sul, HUCS	http://splink.cria.org.br/manager/detail?resource=HUCS	doi:10.15468/nfw0hr
Harvard University Herbaria, Index of Botanical Specimens., Harvard University Herbaria, Index of Botanical Specimens		doi:10.15468/o3pvnh
Institute of Botany, University of Hohenheim: Visual Plants (144.41.33.158) - Herbarium specimen from "BIEL", Germany		doi:10.15468/d1mwce
HST - Herbário Sérgio Tavares	http://splink.cria.org.br/manager/detail?resource=HST	doi:10.15468/bnu6s9
SPF - Herbário da Universidade de São Paulo	http://splink.cria.org.br/manager/detail?resource=SPF	doi:10.15468/hnlkxx
Instituto de Investigación de Recursos Biológicos Alexander von Humboldt, Corantioquia (2014). Caracterización florística y estructura de los relictos de bosque secos tropical en el bajo Cauca, jurisdicción Corantioquia. 1349 registros, aportados por: González, R. (Contacto del recurso), Idárraga, A. (Creador del recurso), Quintana, A. (Proveedor de metadatos). Versión 7.3	http://doi.org/10.15472/m6zrgg,	doi:10.15472/m6zrgg
MBML-Herbario - Herbário Mello Leitão	http://splink.cria.org.br/manager/detail?resource=MBML-Herbario	doi:10.15468/z8djaf
IPA - Herbário - IPA Dárdano de Andrade Lima	http://splink.cria.org.br/manager/detail?resource=IPA	doi:10.15468/hxrell
National Museum of Nature and Science, Japan: Ibaraki Nature Museum, Vascular Plants collection		doi:10.15468/klkpr3
Herbário Joinvillea, UNIVILLE	http://splink.cria.org.br/manager/detail?resource=JOI	doi:10.15468/xykprp
Herbário ALCB, Instituto de Biologia, UFBA	http://splink.cria.org.br/manager/detail?resource=ALCB	doi:10.15468/wogetb
Herbario SANT, Universidade de Santiago de Compostela: SANT herbarium vascular plants collection		doi:10.15468/dgbpla
Escuela de Biología, Universidad Industrial de Santander, (2015-). Herbario de la Universidad Industrial de Santander. 14392 registros, aportados por Humberto García (curador y proveedor de datos), Martha Patricia Ramírez-Pinilla (contacto), Mauricio Torres (procesador, custodio, proveedor de metadatos, publicador, editor), y Cristhian Cacua (editor), , versión 1.0 ( actualizado el 13/03/2015)	http://ipt.sibcolombia.net/sib/resource.do?r=uis-002	doi:10.15472/mpp02q
Yale University Peabody Museum: Botany Division, Yale Peabody Museum		doi:10.15468/hrztgn
Martín-Consuegra, E. et al. (2005). COA collections online databases		doi:10.15468/vjuvw1
MAC- herbário do Instituto do Meio Ambiente de Alagoas (www.mac.org.br)	http://splink.cria.org.br/manager/detail?resource=MAC	doi:10.15468/kpsugm
Herbário do Instituto de Estudos Costeiros da UFPA-Bragança (HBRA)	http://splink.cria.org.br/manager/detail?resource=HBRA	doi:10.15468/3w9k3k
Museo de La Salle - MLS (2011 - ). Herbario Museo de La Salle Bogotá (MLS), 11371 Registros, aportados por Espitia-Barrera JE (Publicador, Creador del Recurso, Proveedor de los metadatos), Aponte-Rojas AM (Procesador), En línea, http://evirtual.lasalle.edu.co:8080/ipt/, Versión 1.0 (última modificación en 03/12/2012)	http://evirtual.lasalle.edu.co:8080/ipt/	doi:10.15468/nzvfpb
Herbário Instituto Plantarum de Estudos da Flora Ltda	http://splink.cria.org.br/manager/detail?resource=HPL	doi:10.15468/ymks0x
University of Graz, Institute of Plant Sciences: Karl Franzens University of Graz, Insitute for Botany - Herbarium GZU		doi:10.15468/4oacx3
Herbário MOSS	http://splink.cria.org.br/manager/detail?resource=MOSS	doi:10.15468/ha82ay
Herbário da Universidade Tecnológica Federal do Paraná - Dois Vizinhos, DVPR	http://splink.cria.org.br/manager/detail?resource=DVPR	doi:10.15468/utbo2g
Herbário Rioclarense (HRCB), Instituto de Biociências, UNESP  campus de Rio Claro	http://splink.cria.org.br/manager/detail?resource=HRCB	doi:10.15468/nprbvk
Herbário Dendrológico Jeanine Felfili - HDJF	http://splink.cria.org.br/manager/detail?resource=HDJF	doi:10.15468/jovi18
Bodensee-Naturmuseum Konstanz: Leiner-Herbar Konstanz		doi:10.15468/zprnhi
Organization for Tropical Studies: Herbarium - Las Cruces Biological Station		doi:10.15468/mh2sz1
Herbario da Universidade Federal da Paraíba, JPB	http://splink.cria.org.br/manager/detail?resource=JPB	doi:10.15468/uxvuhx
AAU Herbarium Database		doi:10.15468/7uigwo
Herbário Jataiense Prof. Germano Guarim Neto, HJ	http://splink.cria.org.br/manager/detail?resource=HJ	doi:10.15468/tnfep3
Herbário da Universidade Estadual de Goiás, HUEG	http://splink.cria.org.br/manager/detail?resource=HUEG	doi:10.15468/hyyg9s
Herbário da Universidade Estadual de Londrina (http://www.uel.br/ccb/bav/herbario)	http://splink.cria.org.br/manager/detail?resource=FUEL	doi:10.15468/6b6axv
Universidad Tecnológica del Chocó (2015-). Colección del Herbario de la Universidad Tecnológica del Chocó, 4373 registros aportados por Ledezma, E. (Publicadora de los datos), Sánchez, K. (Procesador de los datos), Quinto, Z. (Procesador de los datos), Rentería, C. (Curador), Castro, V. (Procesador de los datos), Moreno, M. (Procesador de los datos), Cuesta, J. (Procesador de los datos), García, …	http://ipt.sibcolombia.net/sib/resource.do?r=choco	doi:10.15472/viv3ue
GBIF-Sweden: Phanerogamic Botanical Collections (S)		doi:10.15468/yo3mmu
Herbário HUFU (http://www.portal.ib.ufu.br/node/73)	http://splink.cria.org.br/manager/detail?resource=HUFU	doi:10.15468/m2murq
Herbário BHCB	http://splink.cria.org.br/manager/detail?resource=BHCB	doi:10.15468/qgm9ch
Instituto Amazónico de Investigaciones Científicas - SINCHI (2015). Herbario Amazónico Colombiano, 73510 Registros, Aportados por Cardenas, D., Sua S., Mantilla-Cárdenas LM (Contacto del Recurso, Creador del Recurso, Publicador), En línea, http://ipt.sibcolombia.net/sinchi/, Versión 6.0 (actualizado por última vez el 04/12/2014).,	http://ipt.sibcolombia.net/sinchi/	doi:10.15468/pq8vxc
The Field Museum of Natural History (2014). J. F. Macbride's Historical Photographs (1929-1939) of Type Specimens from Berlin (B)		doi:10.15468/c4krdu
ACEDO C. et LLAMASZ F. -2008 onwards- LEB Vascular Plants Collections Online Databases.	http://www.gbif.es	doi:10.15468/acydyy
Instituto de Investigación de Recursos Biológicos Alexander von Humboldt, Universidad Tecnológica de Pereira (2014). Composición florística y estructura de una parcela permanente en bosques secos tropicales del municipio de Pereira, Risaralda. 1943 registros, aportados por: Gonzáles, R. (Contacto del recurso), Ruiz, D. (Creador del recurso), Quintana, A. (Proveedor de metadatos). Versión 7.2	http://doi.org/10.15472/96i8ee,	doi:10.15472/96i8ee
Herbário PEUFR (DB/UFRPE)	http://splink.cria.org.br/manager/detail?resource=PEUFR	doi:10.15468/o6lt9x
Herbário CVRD - Reserva Natural Vale	http://splink.cria.org.br/manager/detail?resource=CVRD	doi:10.15468/vmsmgr
Herbário HUTO da Universidade do Tocantins	http://splink.cria.org.br/manager/detail?resource=HUTO	doi:10.15468/zhlmlh
Milwaukee Public Museum Herbarium (MIL)		doi:10.15468/sclgzd
Xiloteca do Trópico Semiárido, HTSAw (www.cpatsa.embrapa.br)	http://splink.cria.org.br/manager/detail?resource=HTSAw	doi:10.15468/41hp4t
Fundación Omacha, Instituto de Investigación de Recursos Biológicos Alexander von Humboldt (2015). Caracterización de fauna y flora para el establecimiento de límites funcionales de humedales en tres ventanas piloto: Ciénaga de la Virgen, Ciénaga Zapatosa y Paz de Ariporo - Hato Corozal. 3027 registros, aportados por: Lasso, C. (Contacto del recurso), Trujillo, F. (Creador del recurso), Velásquez…	http://doi.org/10.15472/vcak6r,	doi:10.15472/vcak6r
Herbário da Amazônia Meridional - HERBAM	http://splink.cria.org.br/manager/detail?resource=HERBAM	doi:10.15468/dlorqh
Herbário MAR	http://splink.cria.org.br/manager/detail?resource=MAR	doi:10.15468/9ql44s
Corporación Autónoma para la Defensa de la Meseta de Bucaramanga (2013). Herbario CDMB - Jardín Botánico Eloy Valenzuela, 6884 registros, aportados por Blanco, D. G. (Contacto del recurso, Creador del recurso, Proveedor de Metadatos, Publicador), Rojas, A. (Curadora). Publicado el 20/05/2013, Versión 8.0 (actualizado el 04/10/2013)	http://ipt.sibcolombia.net/sib//resource.do?r=eloy_valenzuela,	doi:10.15472/etacng
Herbário FLOR, Universidade Federal de Santa Catarina	http://splink.cria.org.br/manager/detail?resource=FLOR	doi:10.15468/yaie53
Herbário Rosa Mochel, SLUI	http://splink.cria.org.br/manager/detail?resource=SLUI	doi:10.15468/3sbsos
Instituto de Investigación de Recursos Biológicos Alexander von Humboldt. (2013). Colección Herbario Federico Medem Bogotá - FMB. 57220 registros, aportados por: Medina-Uribe, C. (Contacto del recurso), Borja-Acosta, K. (Creador del recurso, Proveedor de los metadatos). Versión 30.1.	http://doi.org/10.15472/lup6es,	doi:10.15472/lup6es
Herbário Pe. Dr. Raulino Reitz - CRI (herbario@unesc.net)	http://splink.cria.org.br/manager/detail?resource=CRI	doi:10.15468/wvampl
HUEM - Herbário da Universidade Estadual de Maringá	http://splink.cria.org.br/manager/detail?resource=HUEM	doi:10.15468/35v8cn
CEPEC - Herbário do Centro de Pesquisas do Cacau	http://splink.cria.org.br/manager/detail?resource=CEPEC	doi:10.15468/wvh0dx
Herbário Caririense Dárdano de Andrade-Lima, HCDAL, URCA	http://splink.cria.org.br/manager/detail?resource=HCDAL	doi:10.15468/lstihc
Herbário BHZB	http://splink.cria.org.br/manager/detail?resource=BHZB	doi:10.15468/eqotat
Georg-August-Universität Göttingen, Albrecht-von-Haller-Institut für Pflanzenwissenschaften, Abteilung Systematische Botanik: Type herbarium, Göttingen (GOET)		doi:10.15468/cft0di
Herbário Prisco Bezerra-EAC	http://splink.cria.org.br/manager/detail?resource=EAC	doi:10.15468/mgeah1
Herbário Irina Delanova Gemtchújnicov, BOTU	http://splink.cria.org.br/manager/detail?resource=BOTU	doi:10.15468/vsjsdc
Herbário UFMT, UFMT	http://splink.cria.org.br/manager/detail?resource=UFMT	doi:10.15468/glgkti
Natural History Museum, University of Oslo: Vascular Plant Herbarium, Oslo (O)		doi:10.15468/wtlymk
GBIF-Sweden: The Bergius Herbarium		doi:10.15468/mqwnmj
As informações depositadas no HVASF possuem finalidade científica, tecnológica e educacional. Os dados do HVASF podem ser utilizados desde que: seja citada corretamente a fonte; a utilização não tenha fins comerciais; os dados não sejam comercializados. Sob nenhuma hipótese o HVASF e demais instituições relacionadas, poderão ser responsabilizados por quaisquer prejuízos materiais e/ou imateriais …	http://splink.cria.org.br/manager/detail?resource=HVASF	doi:10.15468/ebf7xz
Coleção de lâminas de grãos de pólen da Fundação Ezequiel Dias	http://splink.cria.org.br/manager/detail?resource=Funed-Pol	doi:10.15468/0mw2hm
Röpert D. (ed.) 2000+ [continuously updated]: Digital specimen images at the Herbarium Berolinense. - Published at http://ww2.bgbm.org/herbarium/default.cfm	http://herbarium.bgbm.org/object/B200072053	doi:10.15468/dlwwhz
Herbário Alarich R.H. Schultz, do Museu de Ciências Naturais da Fundação Zoobotânica do Rio Grande do Sul (HAS/MCN/FZBRS)(www.fzb.rs.gov.br)	http://splink.cria.org.br/manager/detail?resource=HAS	doi:10.15468/3f1k1r
GBIF-Sweden: Botany (UPS)		doi:10.15468/ufmslw
Herbário Escola de Florestas Curitiba, EFC	http://splink.cria.org.br/manager/detail?resource=EFC	doi:10.15468/ucgdyq
BOTUw - Xiloteca "Profa. Dra. Maria Aparecida Mourão Brasil"	http://splink.cria.org.br/manager/detail?resource=BOTUw	doi:10.15468/yd42ud
Instituto de Investigación de Recursos Biológicos Alexander von Humboldt, Agencia de los Estados Unidos para el Desarrollo Internacional. Composición florística y estructura de una parcela permanente en bosques húmedos tropicales del municipio de Pie de Pepe, Chocó. 538 registros, aportados por: González, R. (Contacto del recurso, Creador del recurso), Quintana, A. (Proveedor de metadatos). Versi…	http://doi.org/10.15472/o1kvte,	doi:10.15472/o1kvte
Herbário Friburguense, FCAB	http://splink.cria.org.br/manager/detail?resource=FCAB	doi:10.15468/vd8xjc
Parques Nacionales Naturales de Colombia, Instituto de Investigación de Recursos Biológicos Alexander von Humboldt, Wildlife Conservation Society & Asociación Red Colombiana de Reservas Naturales de la Sociedad Civil (2014). Composición florística y estructura de una parcela permanente en bosques secos tropicales del Parque Nacional Natural El Tuparro, 1453 registros, Aportados por: PNN, IAvH, WC…	http://i2d.humboldt.org.co/ceiba/resource.do?r=pnntuparro_plantae_2014	doi:10.15468/y3tvzq
Natural History Museum (2015): Collection specimens data.nhm.ac.uk	http://dx.doi.org/10.5519/0002965	doi:10.5519/0002965
George Safford Torrey Herbarium (CONN), University of Connecticut	http://bgbaseserver.eeb.uconn.edu/	doi:10.15468/w35jmd
Fundación Orinoquia Biodiversa & Instituto de Investigación de Recursos Biológicos Alexander von Humboldt (2015). Composición florística y estructura de una parcela permanente en bosques secos tropicales del piedemonte de Arauca, municipio de Tame, 2382 registros, aportados por: FOB, IAvH, publicado el 05/02/2015	http://i2d.humboldt.org.co/ceiba/resource.do?r=rrbb_tame_magnoliophyta_2015	doi:10.15472/ve0gay
IAC (Instituto Agronômico). s/d, continuamente atualizado. Herbário IAC On-line. http://herbario.iac.sp.gov.br/.	http://splink.cria.org.br/manager/detail?resource=IAC	doi:10.15468/w48pii
Herbário da UFSM, SMDB	http://splink.cria.org.br/manager/detail?resource=SMDB	doi:10.15468/rkuop1
Botanical Garden & Museum, Natural History Museum of Denmark: Botanical Museum, Copenhagen. Database of type specimens		doi:10.15468/y8oyym
Museo Nacional de Costa Rica: herbario		doi:10.15468/yhvbj8
Arizona State University, Global Institute for Sustainability: Arizona State University Vascular Plant Herbarium		doi:10.15468/nwcpx3
University of Vienna, Institute for Botany - Herbarium WU: University of Vienna, Institute for Botany - Herbarium WU		doi:10.15468/tnj8wm
VIES - Herbário Central da Universidade Federal do Espírito Santo VIES	http://splink.cria.org.br/manager/detail?resource=VIES	doi:10.15468/rt7ybs
Herbário Unisanta, HUSC (www.unisanta.br/herbario)	http://splink.cria.org.br/manager/detail?resource=HUSC	doi:10.15468/ew5ksp
Universidad de Nariño (2014). Colección del Herbario PSO de la Universidad de Nariño. 18252 registros, aportados por González-I, M.S. (proveedor de metadatos, Punto de contacto, creador del recurso, curador), Pacheco-F, E.F (Programador, Proveedor de metadatos), Ramírez, M.C.(Proveedor de contenido), Paz,C. (Proveedor de contenido), Portillo, N.M.(Proveedor de contenido), Martínez, M.M. (Proveedo…	http://ipt.sibcolombia.net/sib/resource.do?r=unar-001	doi:10.15472/omyib6
Real Jardín Botánico (CSIC): Real Jardin Botanico (Madrid), Vascular Plant Herbarium (MA)		doi:10.15468/mug7kr
Orrell T (2013): NMNH occurrence DwC-A. v8.10. National Museum of Natural History, Smithsonian Institution. Dataset/Occurrence	http://collections.nmnh.si.edu/ipt/resource?r=nmnhdwca&v=8.10	doi:10.15468/dipjcr
Herbário Lages da Universidade do Estado de Santa Catarina, LUSC	http://splink.cria.org.br/manager/detail?resource=LUSC	doi:10.15468/xtjdqw
Royal Botanic Garden Edinburgh. (2015) Preserved Collections Database €		doi:10.15468/ypoair
Pontificia Universidad Javeriana (2015-). Herbario Pontificia Universidad Javeriana, 26835 registros, versión 1.0 ( actualizado el 22/06/2015)	http://ipt.sibcolombia.net/sib/resource.do?r=puj-006-herbario,	doi:10.15472/oyj27o
SysTax: SysTax - Herbaria		doi:10.15468/nkrrd6
Herbário da Universidade Federal de Viçosa, VIC	http://splink.cria.org.br/manager/detail?resource=VIC	doi:10.15468/8ujflh
SPSF - Herbário Dom Bento José Pickel	http://splink.cria.org.br/manager/detail?resource=SPSF	doi:10.15468/rw7kke
Instituto de Investigación de Recursos Biológicos Alexander von Humboldt (2014). Herbario virtual Bosques Secos de Colombia- Sección Herario FMB (IAvH). 5067 registros, aportados por: González, R. (Contacto del recurso, Creador del recurso, Investigador principal), Quintana, A. (Proveedor de metadatos), Piñeros, P. (Procesador). Versión 9.1	http://doi.org/10.15472/t4bht1,	doi:10.15472/t4bht1
Institute of Botany, University of Hohenheim: Visual Plants (144.41.33.158) - Plants from Costa Rica; Juergen Homeier		doi:10.15468/ins1ah
Institute of Botany, University of Hohenheim: Visual Plants (144.41.33.158) - Plants from Southern Ecuador; Florian Werner		doi:10.15468/lytsih
ASE - Herbário da Universidade Federal de Sergipe, Departamento de Biologia	http://splink.cria.org.br/manager/detail?resource=ASE	doi:10.15468/urlzfj
Fairchild Tropical Botanic Garden Virtual Herbarium		doi:10.15468/hdpruf
Herbário do Trópico Semiárido, HTSA (www.cpatsa.embrapa.br)	http://splink.cria.org.br/manager/detail?resource=HTSA	doi:10.15468/9tmqsk
UFACPZ - HERBÁRIO DA UNIVERSIDADE FEDERAL DO ACRE	http://splink.cria.org.br/manager/detail?resource=UFACPZ	doi:10.15468/z51ipd
Herbarium of Université de Montpellier 2, Institut de Botanique: Herbarium specimens of Université de Montpellier 2, Institut de Botanique (MP		doi:10.15468/gyvkrn
Herbário do Vale do Taquari (HVAT)	http://splink.cria.org.br/manager/detail?resource=HVAT	doi:10.15468/cmo532
Conservatoire et Jardin botaniques de la Ville de Genève. Geneva Herbarium – General Collection (G)		doi:10.15468/rvjdu1
Herbário da UNICENTRO, campus Irati/PR, HUCO	http://splink.cria.org.br/manager/detail?resource=HUCO	doi:10.15468/4ulj0e
Herbário CPAP da Embrapa Pantanal	http://splink.cria.org.br/manager/detail?resource=CPAP	doi:10.15468/wdmnid
Universidad de Córdoba - Herbario HUC & Instituto de Investigación de Recursos Biológicos Alexander von Humboldt (2015). Herbario virtual bosques secos de Colombia - Sección Herbario Universidad de Córdoba HUC, 2000 registros, Aportados por: Ruiz, V. (Contacto del recurso)	http://ipt.sibcolombia.net/sib/resource.do?r=herb_bs_huc,	doi:10.15472/4ky4ru
Herbário CESJ	http://splink.cria.org.br/manager/detail?resource=CESJ	doi:10.15468/9pwrpu
TEPB - Herbário Graziela Barroso	http://splink.cria.org.br/manager/detail?resource=TEPB	doi:10.15468/gjf70b
Instituto de Pesquisas Científicas e Tecnológicas do Estado do Amapá (http://www.iepa.ap.gov.br)	http://splink.cria.org.br/manager/detail?resource=HAMAB	doi:10.15468/ou76ng
Staatliche Naturwissenschaftliche Sammlungen Bayerns: The Vascular Plant Collection at the Botanische Staatssammlung München		doi:10.15468/vgr4kl
Bernice Pauahi Bishop Museum: Bernice P. Bishop Museum		doi:10.15468/s6ctus
Herbário da Escola Superior de Agricultura Luiz de Queiroz, USP - www.lcb.esalq.usp.br	http://splink.cria.org.br/manager/detail?resource=ESA	doi:10.15468/6e9ry8
Herbário MFS (http://www.colecoesbotanicasdaamazonia.com/)	http://splink.cria.org.br/manager/detail?resource=MFS	doi:10.15468/bzidql
Botanical Research Institute of Texas: Andes to Amazon Biodiversity Program		doi:10.15468/uaq7do
Universidad del Tolima & Instituto de Investigación de Recursos Biológicos Alexander von Humboldt (2015-). Herbario virtual Bosques Secos de Colombia- Sección herbario TOLI (UT), 2000 registros, aportados por: Villanueva, B. (Investigador principal, proveedor de contenidos), Duque, A. (Proveedor de metadatos, Procesador, Publicador, Editor), Cabezas, J. (Procesador, Editor), , versión 1.0 (actual…	http://ipt.sibcolombia.net/sib/resource.do?r=herbario-bs-toli	doi:10.15472/ahrxw4
The New York Botanical Garden: The New York Botanical Garden Herbarium (NY) - Vascular Plant Collection		doi:10.15468/6e8nje
Belgium Biodiversity Platform: Royal Museum of Central Africa - Metafro-Infosys - Xylarium		doi:10.15468/f71d5m
Marie-Victorin Herbarium (MT) from University of Montreal Biodiversity Centre	http://dx.doi.org/10.5886/rzav8bu2 (accessed on [date]).,	doi:10.5886/rzav8bu2
Herbario de la Universidad de Salamanca (SALA)		doi:10.15468/ul946t
Herbário Dr. Roberto Miguel Klein, FURB	http://splink.cria.org.br/manager/detail?resource=FURB	doi:10.15468/9sagov
Jardim Botânico de Brasília, Herbário HEPH	http://splink.cria.org.br/manager/detail?resource=HEPH	doi:10.15468/ouq1mm
University of California, Davis: DAV UC Davis Center for Plant Diversity		doi:10.15468/z77ps7
